# Supplementary material for: ﻿Description of two new species of the genus Trochus Linnaeus, 1758 (Gastropoda, Trochidae) from the South China Sea
Source: Zookeys. 2025 Dec 19;1264:265–80. doi: 10.3897/zookeys.1264.167854 (PMC12743251; doi:10.3897/zookeys.1264.167854)
Supplement: XML Treatment for Trochus [file zookeys.1264.167854-treatment1.xml]

<!DOCTYPE tp:taxon-treatment
  PUBLIC "-//TaxonX//DTD Taxonomic Treatment Publishing DTD v0 20100105//EN" "tax-treatment-NSO.dtd">
<tp:taxon-treatment xmlns:tp="http://www.plazi.org/taxpub"><tp:treatment-meta><kwd-group><label>Taxon classification</label><kwd>
                <named-content content-type="kingdom">Animalia</named-content>
              </kwd><kwd>
                <named-content content-type="class">Gastropoda</named-content>
              </kwd><kwd>
                <named-content content-type="family">Trochidae</named-content>
              </kwd></kwd-group><mixed-citation publication-type="journal"><person-group><name><surname>Zhu</surname><given-names>Peng-Jin</given-names></name><name><surname>Yan</surname><given-names>Cheng-Rui</given-names></name><name><surname>Yang</surname><given-names>Hong-Qiang</given-names></name><name><surname>Hu</surname><given-names>Li-Sha</given-names></name><name><surname>Dong</surname><given-names>Yun-Wei</given-names></name></person-group><article-title>﻿Description of two new species of the genus <italic><tp:taxon-name><tp:taxon-name-part taxon-name-part-type="genus" reg="Trochus">Trochus</tp:taxon-name-part></tp:taxon-name></italic> Linnaeus, 1758 (<tp:taxon-name><tp:taxon-name-part taxon-name-part-type="class">Gastropoda</tp:taxon-name-part></tp:taxon-name>, <tp:taxon-name><tp:taxon-name-part taxon-name-part-type="family">Trochidae</tp:taxon-name-part></tp:taxon-name>) from the South China Sea</article-title><source>Zookeys</source><day>19</day><month>12</month><year>2025</year><volume>1264</volume><fpage>265</fpage><lpage>280</lpage><pub-id pub-id-type="doi">10.3897/zookeys.1264.167854</pub-id></mixed-citation></tp:treatment-meta><tp:nomenclature><label>﻿Genus</label><tp:taxon-name><object-id xmlns:xlink="http://www.w3.org/1999/xlink" content-type="arpha" xlink:type="simple">F08A4E96-5C42-5139-B69E-05E0542903D1</object-id>
              <tp:taxon-name-part taxon-name-part-type="genus" reg="Trochus">Trochus</tp:taxon-name-part>
            </tp:taxon-name><tp:taxon-authority>Linnaeus, 1758</tp:taxon-authority></tp:nomenclature><tp:treatment-sec sec-type="type species" id="SECID0EQ2AE"><title>Type species.</title><p><italic><tp:taxon-name><tp:taxon-name-part taxon-name-part-type="genus" reg="Trochus">Trochus</tp:taxon-name-part> <tp:taxon-name-part taxon-name-part-type="species" reg="maculatus">maculatus</tp:taxon-name-part></tp:taxon-name></italic> Linnaeus, 1758; Recent, Indo-Pacific region.</p></tp:treatment-sec></tp:taxon-treatment>
