# Supplementary material for: ﻿Description of two new species of the genus Trochus Linnaeus, 1758 (Gastropoda, Trochidae) from the South China Sea
Source: Zookeys. 2025 Dec 19;1264:265–80. doi: 10.3897/zookeys.1264.167854 (PMC12743251; doi:10.3897/zookeys.1264.167854)
Supplement: XML Treatment for Trochus nanhai [file zookeys.1264.167854-treatment2.xml]

<!DOCTYPE tp:taxon-treatment
  PUBLIC "-//TaxonX//DTD Taxonomic Treatment Publishing DTD v0 20100105//EN" "tax-treatment-NSO.dtd">
<tp:taxon-treatment xmlns:tp="http://www.plazi.org/taxpub"><tp:treatment-meta><kwd-group><label>Taxon classification</label><kwd>
                <named-content content-type="kingdom">Animalia</named-content>
              </kwd><kwd>
                <named-content content-type="class">Gastropoda</named-content>
              </kwd><kwd>
                <named-content content-type="family">Trochidae</named-content>
              </kwd></kwd-group><mixed-citation publication-type="journal"><person-group><name><surname>Zhu</surname><given-names>Peng-Jin</given-names></name><name><surname>Yan</surname><given-names>Cheng-Rui</given-names></name><name><surname>Yang</surname><given-names>Hong-Qiang</given-names></name><name><surname>Hu</surname><given-names>Li-Sha</given-names></name><name><surname>Dong</surname><given-names>Yun-Wei</given-names></name></person-group><article-title>﻿Description of two new species of the genus <italic><tp:taxon-name><tp:taxon-name-part taxon-name-part-type="genus" reg="Trochus">Trochus</tp:taxon-name-part></tp:taxon-name></italic> Linnaeus, 1758 (<tp:taxon-name><tp:taxon-name-part taxon-name-part-type="class">Gastropoda</tp:taxon-name-part></tp:taxon-name>, <tp:taxon-name><tp:taxon-name-part taxon-name-part-type="family">Trochidae</tp:taxon-name-part></tp:taxon-name>) from the South China Sea</article-title><source>Zookeys</source><day>19</day><month>12</month><year>2025</year><volume>1264</volume><fpage>265</fpage><lpage>280</lpage><pub-id pub-id-type="doi">10.3897/zookeys.1264.167854</pub-id></mixed-citation></tp:treatment-meta><tp:nomenclature><label>﻿</label><tp:taxon-name><object-id xmlns:xlink="http://www.w3.org/1999/xlink" content-type="arpha" xlink:type="simple">178CD295-891C-50CA-99B0-484F44A39B6F</object-id>
              <tp:taxon-name-part taxon-name-part-type="genus" reg="Trochus">Trochus</tp:taxon-name-part>
              <tp:taxon-name-part taxon-name-part-type="species" reg="nanhai">nanhai</tp:taxon-name-part>
              <object-id xmlns:xlink="http://www.w3.org/1999/xlink" content-type="zoobank" xlink:type="simple">https://zoobank.org/52CD3716-4C4C-4514-8B08-EECB758B2B0C</object-id>
            </tp:taxon-name><tp:taxon-status xmlns:xlink="http://www.w3.org/1999/xlink" xlink:type="simple">sp. nov.</tp:taxon-status></tp:nomenclature><tp:treatment-sec sec-type="etymology" id="SECID0EJ4AE"><title>Etymology.</title><p>The name “<tp:taxon-name><tp:taxon-name-part taxon-name-part-type="genus" reg="Trochus"/><tp:taxon-name-part taxon-name-part-type="species" reg="nanhai">nanhai</tp:taxon-name-part></tp:taxon-name>” is derived from the Chinese designation for the South China Sea, the only region where this species has been documented to date.</p></tp:treatment-sec><tp:treatment-sec sec-type="material" id="SECID0EY4AE"><title>Material examined.</title><p><bold><italic>Holotype</italic></bold>: LINE-SCSLH-20240601005, Complete specimen, deposited in the Laboratory of Intertidal Ecophysiology, Ocean University of China (<abbrev xmlns:xlink="http://www.w3.org/1999/xlink" xlink:title="Ocean University of China" id="ABBRID0ED5AE" xlink:type="simple">OUC</abbrev>), Qingdao, China (Suppl. material <xref ref-type="supplementary-material" rid="S1">1</xref>). <bold><italic>Paratype</italic></bold>: LINE-SCSZQ-20240531001, LINE-SCSYSZ-20240521002, LINE-SCSMJ-20240501004 and LINE-SCSAL-20240601001, Complete specimen, same location as holotype (Suppl. material <xref ref-type="supplementary-material" rid="S1">1</xref>).</p></tp:treatment-sec><tp:treatment-sec sec-type="description" id="SECID0ES5AE"><title>Description.</title><p><bold><italic>Shell</italic></bold>: medium size, elate-conic and low-conic, solid and heavy, and falsely umbilicate. Spire composed of 7–8 planulate whorls, with 4–5 regular closely spaced spiral rows of uniform granules on each whorl (Fig. <xref ref-type="fig" rid="F4">4A–K</xref>). These granules are rounded, bead-like, or slightly compressed. Each whorl periphery bears prominent, evenly spaced pustules; these may be inconspicuous in small subadults (Fig. <xref ref-type="fig" rid="F4">4L</xref>). In elate-conic specimens, the whorl pustules gradually fuse during growth, resulting in smoother and more continuous beaded spiral ridges (Fig. <xref ref-type="fig" rid="F4">4A–E</xref>). The periphery of the body whorl exhibits 12–15 distinct longitudinal folds forming oblong nodules. The base of the shell is a little concave, sculptured with 11–12 concentric granulose lirae (Fig. <xref ref-type="fig" rid="F4">4F, I</xref>). The upper surface bears distinct, broad reddish-brown longitudinal stripes, approximately equal in width to the alternating whitish bands. The base bears a narrow row of spots corresponding to the outer colour pattern. The inner lip is thickened with 3–4 folds. The columella bears 4–5 plicate dentates (Fig. <xref ref-type="fig" rid="F4">4A, E, F, I, J</xref>). Internally, the shell displays a pearly luster accompanied by distinct spiral lirae.</p><fig id="F4" position="float" orientation="portrait"><object-id xmlns:xlink="http://www.w3.org/1999/xlink" content-type="doi" xlink:type="simple">10.3897/zookeys.1264.167854.figure4</object-id><object-id xmlns:xlink="http://www.w3.org/1999/xlink" content-type="arpha" xlink:type="simple">7FE51528-061F-58ED-ACCE-67D72CB155FF</object-id><label>Figure 4.</label><caption><p><italic><tp:taxon-name><tp:taxon-name-part taxon-name-part-type="genus" reg="Trochus">Trochus</tp:taxon-name-part> <tp:taxon-name-part taxon-name-part-type="species" reg="nanhai">nanhai</tp:taxon-name-part></tp:taxon-name></italic> sp. nov. A–C. Specimen LINE-SCSZQ-20240531001, elate-conic. A. Shell in apertural view; B. Shell in lateral view; C. Shell in apical view; D–F. Elate-conic specimen LINE-SCSYSZ-20240521002; D. Shell in lateral view; E. Shell in apertural view; F. Shell in ventral view; G–I. Specimen LINE-SCSLH-20240601005, low-conic; G. Shell in lateral view; H. Shell in apical view; I. Shell in ventral view. J, K. Specimen LINE-SCSMJ-20240501004, low-conic. J. Shell in apertural view; K. Shell in lateral view; L. Shell in apertural view, specimen LINE-SCSAL-20240601001, small subadult low-conic.</p></caption><graphic xmlns:xlink="http://www.w3.org/1999/xlink" xlink:href="zookeys-1264-265_article-167854__-g004.jpg" position="float" orientation="portrait" xlink:type="simple" id="oo_1496423.jpg"><uri content-type="original_file" xlink:type="simple">https://binary.pensoft.net/fig/1496423</uri></graphic></fig><p><bold><italic><tp:taxon-name><tp:taxon-name-part taxon-name-part-type="genus" reg="Radula">Radula</tp:taxon-name-part></tp:taxon-name></italic>.
              </bold><tp:taxon-name><tp:taxon-name-part taxon-name-part-type="genus" reg="Radula">Radula</tp:taxon-name-part></tp:taxon-name> rhipidoglossate, radular formula n × 5 × 1 × 5 × n (Fig. <xref ref-type="fig" rid="F6">6A</xref>). The central tooth with U-shaped cusp, broad triangular shaft, symmetrically flanked by eight denticles (Fig. <xref ref-type="fig" rid="F6">6B</xref>). Five lateral teeth are present on each side, each with a fold on the shaft that tightly interlocks with the shaft of the adjacent tooth, and bears 3–5 denticles on one side only. The fifth lateral tooth bears a distinct paddle-shaped cusp. Marginal teeth are narrow and sickle-shaped; the innermost 10–11 marginal teeth each bear 2–3 denticles (Fig. <xref ref-type="fig" rid="F6">6C</xref>). From the 11<sup>th</sup> to 12<sup>th</sup> marginal teeth onwards, tooth size gradually decreases, while the number of denticles increases, forming comb or feather-like structures (Fig. <xref ref-type="fig" rid="F6">6D</xref>).</p></tp:treatment-sec><tp:treatment-sec sec-type="type locality" id="SECID0EQBAG"><title>Type locality.</title><p>Neritic zone of the South China Sea; Coral reef.</p></tp:treatment-sec><tp:treatment-sec sec-type="description" id="SECID0EVBAG"><title>Measurements.</title><p>Shell height 12.9–27.8 mm, shell width 14.0–24.9 mm, ellipticity 1.56E+08–4.45E+10, Normalized Avg Curvature 0.055–0.46, sphericity 0.69–0.79, (<italic>N</italic> = 17). (Details are shown in Suppl. material <xref ref-type="supplementary-material" rid="S1">1</xref>: table S3).</p></tp:treatment-sec><tp:treatment-sec sec-type="remarks" id="SECID0EBCAG"><title>Remarks.</title><p>The genus <italic><tp:taxon-name><tp:taxon-name-part taxon-name-part-type="genus" reg="Trochus">Trochus</tp:taxon-name-part></tp:taxon-name></italic> is widely distributed across coral reef habitats throughout the Indo-West Pacific. Based on its conical shell, falsely umbilicate and radula morphology, <italic><tp:taxon-name><tp:taxon-name-part taxon-name-part-type="genus" reg="Trochus">T.</tp:taxon-name-part> <tp:taxon-name-part taxon-name-part-type="species" reg="nanhai">nanhai</tp:taxon-name-part></tp:taxon-name></italic> sp. nov. is assigned to the genus <italic><tp:taxon-name><tp:taxon-name-part taxon-name-part-type="genus" reg="Trochus">Trochus</tp:taxon-name-part></tp:taxon-name></italic>. Due to its coral reef habitat, the shell surface is often encrusted with crustose coralline algae, which obscures key morphological features and makes species identification more difficult. Upon laboratory examination, the elate-conic specimens, characterized by beaded spiral ridges, were found to resemble <italic><tp:taxon-name><tp:taxon-name-part taxon-name-part-type="genus" reg="Trochus">T.</tp:taxon-name-part> <tp:taxon-name-part taxon-name-part-type="species" reg="calcaratus">calcaratus</tp:taxon-name-part></tp:taxon-name></italic>. Although the morphological descriptions and illustrations are outdated, the species can still be distinguished based on the original descriptions, illustrations, and figures provided by <xref ref-type="bibr" rid="B41">Tryon et al. (1898)</xref> and <xref ref-type="bibr" rid="B18">Herbert (1996)</xref>. <italic><tp:taxon-name><tp:taxon-name-part taxon-name-part-type="genus" reg="Trochus">Trochus</tp:taxon-name-part> <tp:taxon-name-part taxon-name-part-type="species" reg="nanhai">nanhai</tp:taxon-name-part></tp:taxon-name></italic> sp. nov. differs from <italic><tp:taxon-name><tp:taxon-name-part taxon-name-part-type="genus" reg="Trochus">T.</tp:taxon-name-part> <tp:taxon-name-part taxon-name-part-type="species" reg="calcaratus">calcaratus</tp:taxon-name-part></tp:taxon-name></italic> in having fewer whorls (6–7 vs. 9), a base bearing densely granose lirae (11–12 vs. 6–7), and fewer peripheral pustules (12–15 vs. up to 28 on the body whorl). Comparisons with available image resources further reveal that <italic><tp:taxon-name><tp:taxon-name-part taxon-name-part-type="genus" reg="Trochus">T.</tp:taxon-name-part> <tp:taxon-name-part taxon-name-part-type="species" reg="nanhai">nanhai</tp:taxon-name-part></tp:taxon-name></italic> sp. nov. possesses fewer but more pronounced and sharply defined pustules along the whorl periphery (Suppl. material <xref ref-type="supplementary-material" rid="S1">1</xref>: fig. S1A–C). Similar characters, particularly the number and prominence of knob-like structures on the shell base, have also been used as reliable diagnostic features for distinguishing <italic><tp:taxon-name><tp:taxon-name-part taxon-name-part-type="genus" reg="Trochus">Trochus</tp:taxon-name-part></tp:taxon-name></italic> species (<xref ref-type="bibr" rid="B38">Sawayama et al. 2022</xref>). Notably, <italic><tp:taxon-name><tp:taxon-name-part taxon-name-part-type="genus" reg="Trochus">T.</tp:taxon-name-part> <tp:taxon-name-part taxon-name-part-type="species" reg="nanhai">nanhai</tp:taxon-name-part></tp:taxon-name></italic> sp. nov. lacks the fistulous or perforated peripheral tubercles and spiniform tubulose structures that are present in <italic><tp:taxon-name><tp:taxon-name-part taxon-name-part-type="genus" reg="Trochus">T.</tp:taxon-name-part> <tp:taxon-name-part taxon-name-part-type="species" reg="calcaratus">calcaratus</tp:taxon-name-part></tp:taxon-name></italic>. The subadult shell of the new species resembles that of the type species, <italic><tp:taxon-name><tp:taxon-name-part taxon-name-part-type="genus" reg="Trochus">T.</tp:taxon-name-part> <tp:taxon-name-part taxon-name-part-type="species" reg="maculatus">maculatus</tp:taxon-name-part></tp:taxon-name></italic>. However, in <italic><tp:taxon-name><tp:taxon-name-part taxon-name-part-type="genus" reg="Trochus">T.</tp:taxon-name-part> <tp:taxon-name-part taxon-name-part-type="species" reg="maculatus">maculatus</tp:taxon-name-part></tp:taxon-name></italic>, bears 6–8 spiral beaded liræ on each whorl, in contrast to the 4 regular spiral rows of uniform granules on each whorl observed in the new species. The radula of <italic><tp:taxon-name><tp:taxon-name-part taxon-name-part-type="genus" reg="Trochus">Trochus</tp:taxon-name-part></tp:taxon-name></italic> species has also been poorly described in previous studies (<xref ref-type="bibr" rid="B11">Fasila and Vinod 2024</xref>). In the present study, however, the marginal teeth of <italic><tp:taxon-name><tp:taxon-name-part taxon-name-part-type="genus" reg="Trochus">T.</tp:taxon-name-part> <tp:taxon-name-part taxon-name-part-type="species" reg="nanhai">nanhai</tp:taxon-name-part></tp:taxon-name></italic> sp. nov. are more clearly defined: the first 10–11 marginal teeth are sickle-shaped, each bearing 2–3 denticles. Detailed morphological differences between <italic><tp:taxon-name><tp:taxon-name-part taxon-name-part-type="genus" reg="Trochus">T.</tp:taxon-name-part> <tp:taxon-name-part taxon-name-part-type="species" reg="nanhai">nanhai</tp:taxon-name-part></tp:taxon-name></italic> sp. nov., <italic><tp:taxon-name><tp:taxon-name-part taxon-name-part-type="genus" reg="Trochus">T.</tp:taxon-name-part> <tp:taxon-name-part taxon-name-part-type="species" reg="sacellum">sacellum</tp:taxon-name-part></tp:taxon-name></italic>, <italic><tp:taxon-name><tp:taxon-name-part taxon-name-part-type="genus" reg="Trochus">T.</tp:taxon-name-part> <tp:taxon-name-part taxon-name-part-type="species" reg="calcaratus">calcaratus</tp:taxon-name-part></tp:taxon-name></italic>, and the phylogenetically related <italic><tp:taxon-name><tp:taxon-name-part taxon-name-part-type="genus" reg="Trochus">T.</tp:taxon-name-part> <tp:taxon-name-part taxon-name-part-type="species" reg="stellatus">stellatus</tp:taxon-name-part></tp:taxon-name></italic> are provided in Suppl. material <xref ref-type="supplementary-material" rid="S1">1</xref>: table S2.</p></tp:treatment-sec><tp:treatment-sec><!--Section generated to contain objects referenced in tp:taxon-treatment.--><supplementary-material xmlns:xlink="http://www.w3.org/1999/xlink" id="S1" position="float" orientation="portrait" xlink:type="simple"><object-id content-type="arpha" xlink:type="simple">2BA4B695-7F27-5834-85D3-B6C7B8346510</object-id><label>Supplementary material 1</label><caption><p>Supplementary tables and figure</p></caption><statement content-type="dataType"><label>Data type</label><p>docx</p></statement><media xlink:href="zookeys-1264-265_article-167854__-s001.docx" mimetype="application" mime-subtype="vnd.openxmlformats-officedocument.wordprocessingml.document" position="float" orientation="portrait" xlink:type="simple" id="oo_1496426.docx"><uri content-type="original_file" xlink:type="simple">https://binary.pensoft.net/file/1496426</uri></media><permissions><license xlink:type="simple"><license-p>This dataset is made available under the Open Database License (http://opendatacommons.org/licenses/odbl/1.0/). The Open Database License (ODbL) is a license agreement intended to allow users to freely share, modify, and use this Dataset while maintaining this same freedom for others, provided that the original source and author(s) are credited.</license-p></license></permissions><attrib specific-use="authors">Peng-Jin Zhu, Cheng-Rui Yan, Hong-Qiang Yang, Li-Sha Hu, Yun-Wei Dong</attrib></supplementary-material><fig id="F6" position="float" orientation="portrait"><object-id xmlns:xlink="http://www.w3.org/1999/xlink" content-type="doi" xlink:type="simple">10.3897/zookeys.1264.167854.figure6</object-id><object-id xmlns:xlink="http://www.w3.org/1999/xlink" content-type="arpha" xlink:type="simple">66C8FCC8-43C6-5B9D-AB75-B2653F7D8EF2</object-id><label>Figure 6.</label><caption><p><tp:taxon-name><tp:taxon-name-part taxon-name-part-type="genus" reg="Radula">Radula</tp:taxon-name-part></tp:taxon-name> of <italic><tp:taxon-name><tp:taxon-name-part taxon-name-part-type="genus" reg="Trochus">Trochus</tp:taxon-name-part> <tp:taxon-name-part taxon-name-part-type="species" reg="nanhai">nanhai</tp:taxon-name-part></tp:taxon-name></italic> sp. nov. and <italic><tp:taxon-name><tp:taxon-name-part taxon-name-part-type="genus" reg="Trochus">T.</tp:taxon-name-part> <tp:taxon-name-part taxon-name-part-type="species" reg="parvus">parvus</tp:taxon-name-part></tp:taxon-name></italic> sp. nov. A–D. <italic><tp:taxon-name><tp:taxon-name-part taxon-name-part-type="genus" reg="Trochus">T.</tp:taxon-name-part> <tp:taxon-name-part taxon-name-part-type="species" reg="nanhai">nanhai</tp:taxon-name-part></tp:taxon-name></italic> sp. nov. A. Entire radular row; B. Rachidian tooth; C. Innermost marginal tooth; D. Outermost marginal tooth. E–I. <italic><tp:taxon-name><tp:taxon-name-part taxon-name-part-type="genus" reg="Trochus">T.</tp:taxon-name-part> <tp:taxon-name-part taxon-name-part-type="species" reg="parvus">parvus</tp:taxon-name-part></tp:taxon-name></italic> sp. nov. E. Entire radular row; F. Rachidian tooth; G. Innermost marginal tooth; H. Comb-like marginal structures; I. Feather-like marginal structures.</p></caption><graphic xmlns:xlink="http://www.w3.org/1999/xlink" xlink:href="zookeys-1264-265_article-167854__-g006.jpg" position="float" orientation="portrait" xlink:type="simple" id="oo_1496425.jpg"><uri content-type="original_file" xlink:type="simple">https://binary.pensoft.net/fig/1496425</uri></graphic></fig></tp:treatment-sec><ref-list><ref id="B41"><mixed-citation xmlns:xlink="http://www.w3.org/1999/xlink" xlink:type="simple"><person-group><name name-style="western"><surname>Tryon</surname><given-names>GW</given-names></name><name name-style="western"><surname>Pilsbry</surname><given-names>HA</given-names></name><name name-style="western"><surname>Sharp</surname><given-names>B</given-names></name></person-group> (<year>1898</year>) <source>Manual of conchology, structural and systematic: with illustrations of the species.</source><publisher-name>Academy of Natural Sciences</publisher-name>, <publisher-loc>Philadelphia</publisher-loc>, <size units="page">262 pp</size>.</mixed-citation></ref><ref id="B18"><mixed-citation xmlns:xlink="http://www.w3.org/1999/xlink" xlink:type="simple"><person-group><name name-style="western"><surname>Herbert</surname><given-names>DG</given-names></name></person-group> (<year>1996</year>) <article-title>A critical review of the trochoidean types in the Muséum d’Histoire naturelle, Bordeaux (<tp:taxon-name><tp:taxon-name-part taxon-name-part-type="phylum">Mollusca</tp:taxon-name-part></tp:taxon-name>, <tp:taxon-name><tp:taxon-name-part taxon-name-part-type="class">Gastropoda</tp:taxon-name-part></tp:taxon-name>).</article-title><source>Bulletin du Musée national d’histoire naturelle, section de zoologie, biologie et écologie animales</source><volume>18</volume>: <fpage>409</fpage>–<lpage>445</lpage>. <ext-link xlink:href="10.5962/p.290340" ext-link-type="doi" xlink:type="simple">https://doi.org/10.5962/p.290340</ext-link></mixed-citation></ref><ref id="B38"><mixed-citation xmlns:xlink="http://www.w3.org/1999/xlink" xlink:type="simple"><person-group><name name-style="western"><surname>Sawayama</surname><given-names>S</given-names></name><name name-style="western"><surname>Yanagimoto</surname><given-names>T</given-names></name><name name-style="western"><surname>Chow</surname><given-names>S</given-names></name><name name-style="western"><surname>Onitsuka</surname><given-names>T</given-names></name><name name-style="western"><surname>Shirafuji</surname><given-names>N</given-names></name><name name-style="western"><surname>Hayakawa</surname><given-names>J</given-names></name><name name-style="western"><surname>Kurogi</surname><given-names>H</given-names></name></person-group> (<year>2022</year>) Molecular phylogenetics reveals the common species of <italic><tp:taxon-name><tp:taxon-name-part taxon-name-part-type="genus">Trochus</tp:taxon-name-part></tp:taxon-name></italic> (<tp:taxon-name><tp:taxon-name-part taxon-name-part-type="order">Vetigastropoda</tp:taxon-name-part></tp:taxon-name>: <tp:taxon-name><tp:taxon-name-part taxon-name-part-type="family">Trochidae</tp:taxon-name-part></tp:taxon-name>) found on Japanese temperate subtidal reefs. The Journal of Molluscan Studies 88(2): eyac006. <ext-link xlink:href="10.1093/mollus/eyac006" ext-link-type="doi" xlink:type="simple">https://doi.org/10.1093/mollus/eyac006</ext-link></mixed-citation></ref><ref id="B11"><mixed-citation xmlns:xlink="http://www.w3.org/1999/xlink" xlink:type="simple"><person-group><name name-style="western"><surname>Fasila</surname><given-names>P</given-names></name><name name-style="western"><surname>Vinod</surname><given-names>K</given-names></name></person-group> (<year>2024</year>) Comparative feeding ecology of <italic><tp:taxon-name><tp:taxon-name-part taxon-name-part-type="genus">Turbo</tp:taxon-name-part> <tp:taxon-name-part taxon-name-part-type="species">intercostalis</tp:taxon-name-part></tp:taxon-name></italic> (Menke, 1846) and <italic><tp:taxon-name><tp:taxon-name-part taxon-name-part-type="genus">Trochus</tp:taxon-name-part> <tp:taxon-name-part taxon-name-part-type="species">radiatus</tp:taxon-name-part></tp:taxon-name></italic> (Gmelin, 1791) from the rocky intertidal area of Thikkodi, southwest coast of India. Records of the Zoological Survey of India 124(1S): 575–582. <ext-link xlink:href="10.26515/rzsi/v124/i1S/2024/172763" ext-link-type="doi" xlink:type="simple">https://doi.org/10.26515/rzsi/v124/i1S/2024/172763</ext-link></mixed-citation></ref></ref-list></tp:taxon-treatment>
