# Supplementary material for: ﻿Description of two new species of the genus Trochus Linnaeus, 1758 (Gastropoda, Trochidae) from the South China Sea
Source: Zookeys. 2025 Dec 19;1264:265–80. doi: 10.3897/zookeys.1264.167854 (PMC12743251; doi:10.3897/zookeys.1264.167854)
Supplement: XML Treatment for Trochus parvus [file zookeys.1264.167854-treatment3.xml]

<!DOCTYPE tp:taxon-treatment
  PUBLIC "-//TaxonX//DTD Taxonomic Treatment Publishing DTD v0 20100105//EN" "tax-treatment-NSO.dtd">
<tp:taxon-treatment xmlns:tp="http://www.plazi.org/taxpub"><tp:treatment-meta><kwd-group><label>Taxon classification</label><kwd>
                <named-content content-type="kingdom">Animalia</named-content>
              </kwd><kwd>
                <named-content content-type="class">Gastropoda</named-content>
              </kwd><kwd>
                <named-content content-type="family">Trochidae</named-content>
              </kwd></kwd-group><mixed-citation publication-type="journal"><person-group><name><surname>Zhu</surname><given-names>Peng-Jin</given-names></name><name><surname>Yan</surname><given-names>Cheng-Rui</given-names></name><name><surname>Yang</surname><given-names>Hong-Qiang</given-names></name><name><surname>Hu</surname><given-names>Li-Sha</given-names></name><name><surname>Dong</surname><given-names>Yun-Wei</given-names></name></person-group><article-title>﻿Description of two new species of the genus <italic><tp:taxon-name><tp:taxon-name-part taxon-name-part-type="genus" reg="Trochus">Trochus</tp:taxon-name-part></tp:taxon-name></italic> Linnaeus, 1758 (<tp:taxon-name><tp:taxon-name-part taxon-name-part-type="class">Gastropoda</tp:taxon-name-part></tp:taxon-name>, <tp:taxon-name><tp:taxon-name-part taxon-name-part-type="family">Trochidae</tp:taxon-name-part></tp:taxon-name>) from the South China Sea</article-title><source>Zookeys</source><day>19</day><month>12</month><year>2025</year><volume>1264</volume><fpage>265</fpage><lpage>280</lpage><pub-id pub-id-type="doi">10.3897/zookeys.1264.167854</pub-id></mixed-citation></tp:treatment-meta><tp:nomenclature><label>﻿</label><tp:taxon-name><object-id xmlns:xlink="http://www.w3.org/1999/xlink" content-type="arpha" xlink:type="simple">03F4DC9C-AE6E-5DA5-AB52-C58DAE6E6757</object-id>
              <tp:taxon-name-part taxon-name-part-type="genus" reg="Trochus">Trochus</tp:taxon-name-part>
              <tp:taxon-name-part taxon-name-part-type="species" reg="parvus">parvus</tp:taxon-name-part>
              <object-id xmlns:xlink="http://www.w3.org/1999/xlink" content-type="zoobank" xlink:type="simple">https://zoobank.org/95BCDB2D-FEB3-41D7-9736-DFE358687E48</object-id>
            </tp:taxon-name><tp:taxon-status xmlns:xlink="http://www.w3.org/1999/xlink" xlink:type="simple">sp. nov.</tp:taxon-status></tp:nomenclature><tp:treatment-sec sec-type="etymology" id="SECID0E4JAG"><title>Etymology.</title><p>The specific epithet “<italic><tp:taxon-name><tp:taxon-name-part taxon-name-part-type="genus" reg="Trochus"/><tp:taxon-name-part taxon-name-part-type="species" reg="parvus">parvus</tp:taxon-name-part></tp:taxon-name></italic>” is derived from the Latin, meaning “small”, and refers to the relatively diminutive shell size of the new species, which is a remarkable difference from other species in this genus.</p></tp:treatment-sec><tp:treatment-sec sec-type="material" id="SECID0ENKAG"><title>Material examined.</title><p><bold><italic>Holotype</italic></bold>: LINE-SCSZQ-20240531002, Complete specimen, deposited in the Laboratory of Intertidal Ecophysiology, Ocean University of China (<abbrev xmlns:xlink="http://www.w3.org/1999/xlink" xlink:title="Ocean University of China" id="ABBRID0EYKAG" xlink:type="simple">OUC</abbrev>), Qingdao, China (Suppl. material <xref ref-type="supplementary-material" rid="S1">1</xref>). <bold><italic>Paratype</italic></bold>: LINE-SCSMJ-20240501007, Complete specimen, same location as holotype (Suppl. material <xref ref-type="supplementary-material" rid="S1">1</xref>).</p></tp:treatment-sec><tp:treatment-sec sec-type="description" id="SECID0EHLAG"><title>Description.</title><p><bold><italic>Shell</italic></bold>: Small in size, conical, with an acute apex. The shell surface bears prominent reddish-brown longitudinal stripes that taper into spots toward the base; the apex is typically red. Composed of 6 planulate whorls, with 3–4 spiral rows of closely arranged granules (Fig. <xref ref-type="fig" rid="F5">5A–D, F–H</xref>). These granules are rounded, bead-like, or slightly compressed, and the upper whorls are smaller than those on the lower whorls. The periphery of the whorls bears a spiral ridge composed of prominent, evenly spaced pustules. The body whorl is sculptured with compact, nearly quadrate, flattened beads, forming a rounded profile. The base is slightly concave, with 7–8 concentric granulose lirae, separated by interstices as wide as the ridges (Fig. <xref ref-type="fig" rid="F5">5E</xref>). The columella is oblique, bearing 3–4 closely packed plicate-dentate, forming a false umbilicus. The inner lip contains 4 folds (Fig. <xref ref-type="fig" rid="F5">5A, E, F</xref>). The inner shell surface is nacreous with fine spiral lirae.</p><fig id="F5" position="float" orientation="portrait"><object-id xmlns:xlink="http://www.w3.org/1999/xlink" content-type="doi" xlink:type="simple">10.3897/zookeys.1264.167854.figure5</object-id><object-id xmlns:xlink="http://www.w3.org/1999/xlink" content-type="arpha" xlink:type="simple">00083A6B-9D3E-5CFE-B611-48D9418E4970</object-id><label>Figure 5.</label><caption><p><italic><tp:taxon-name><tp:taxon-name-part taxon-name-part-type="genus" reg="Trochus">Trochus</tp:taxon-name-part> <tp:taxon-name-part taxon-name-part-type="species" reg="parvus">parvus</tp:taxon-name-part></tp:taxon-name></italic> sp. nov. A–D. Specimen LINE-SCSZQ-20240531002. A. Shell in apertural view; B. Shell in lateral view; C. Shell in dorsal view; D. Shell in apical view. E–H. Specimen LINE-SCSMJ-20240501007. E. Shell in ventral view; F. Shell in apertural view; G. Shell in lateral view; H. Apical view of shell.</p></caption><graphic xmlns:xlink="http://www.w3.org/1999/xlink" xlink:href="zookeys-1264-265_article-167854__-g005.jpg" position="float" orientation="portrait" xlink:type="simple" id="oo_1496424.jpg"><uri content-type="original_file" xlink:type="simple">https://binary.pensoft.net/fig/1496424</uri></graphic></fig><p><bold><italic><tp:taxon-name><tp:taxon-name-part taxon-name-part-type="genus" reg="Radula">Radula</tp:taxon-name-part></tp:taxon-name></italic>.
              </bold><tp:taxon-name><tp:taxon-name-part taxon-name-part-type="genus" reg="Radula">Radula</tp:taxon-name-part></tp:taxon-name> rhipidoglossate, radular formula n × 5 × 1 × 5 × n (Fig. <xref ref-type="fig" rid="F6">6E</xref>). Central tooth with V-shaped cusp, broad trapezoid shaft, symmetrically flanked by eight denticles (Fig. <xref ref-type="fig" rid="F6">6F</xref>). Five lateral teeth are present on each side, each with a fold on the shaft that tightly interlocks with the shaft of the adjacent tooth, bears 3–5 denticles on one side only. The fifth lateral tooth bears a distinct paddle-shaped cusp. Marginal teeth are narrow and sickle-shaped; innermost 9–12 marginal teeth each bear 2–3 denticles (Fig. <xref ref-type="fig" rid="F6">6G</xref>). From the 10<sup>th</sup> to 13<sup>th</sup> marginal teeth onwards, tooth size gradually decreases, while the number of denticles increases, forming a comb (Fig. <xref ref-type="fig" rid="F6">6H</xref>) or feather-like structures (Fig. <xref ref-type="fig" rid="F6">6I</xref>).</p><fig id="F6" position="float" orientation="portrait"><object-id xmlns:xlink="http://www.w3.org/1999/xlink" content-type="doi" xlink:type="simple">10.3897/zookeys.1264.167854.figure6</object-id><object-id xmlns:xlink="http://www.w3.org/1999/xlink" content-type="arpha" xlink:type="simple">66C8FCC8-43C6-5B9D-AB75-B2653F7D8EF2</object-id><label>Figure 6.</label><caption><p><tp:taxon-name><tp:taxon-name-part taxon-name-part-type="genus" reg="Radula">Radula</tp:taxon-name-part></tp:taxon-name> of <italic><tp:taxon-name><tp:taxon-name-part taxon-name-part-type="genus" reg="Trochus">Trochus</tp:taxon-name-part> <tp:taxon-name-part taxon-name-part-type="species" reg="nanhai">nanhai</tp:taxon-name-part></tp:taxon-name></italic> sp. nov. and <italic><tp:taxon-name><tp:taxon-name-part taxon-name-part-type="genus" reg="Trochus">T.</tp:taxon-name-part> <tp:taxon-name-part taxon-name-part-type="species" reg="parvus">parvus</tp:taxon-name-part></tp:taxon-name></italic> sp. nov. A–D. <italic><tp:taxon-name><tp:taxon-name-part taxon-name-part-type="genus" reg="Trochus">T.</tp:taxon-name-part> <tp:taxon-name-part taxon-name-part-type="species" reg="nanhai">nanhai</tp:taxon-name-part></tp:taxon-name></italic> sp. nov. A. Entire radular row; B. Rachidian tooth; C. Innermost marginal tooth; D. Outermost marginal tooth. E–I. <italic><tp:taxon-name><tp:taxon-name-part taxon-name-part-type="genus" reg="Trochus">T.</tp:taxon-name-part> <tp:taxon-name-part taxon-name-part-type="species" reg="parvus">parvus</tp:taxon-name-part></tp:taxon-name></italic> sp. nov. E. Entire radular row; F. Rachidian tooth; G. Innermost marginal tooth; H. Comb-like marginal structures; I. Feather-like marginal structures.</p></caption><graphic xmlns:xlink="http://www.w3.org/1999/xlink" xlink:href="zookeys-1264-265_article-167854__-g006.jpg" position="float" orientation="portrait" xlink:type="simple" id="oo_1496425.jpg"><uri content-type="original_file" xlink:type="simple">https://binary.pensoft.net/fig/1496425</uri></graphic></fig></tp:treatment-sec><tp:treatment-sec sec-type="type locality" id="SECID0E6PAG"><title>Type locality.</title><p>Currently, the Neritic zone of the South China Sea; Coral reef.</p></tp:treatment-sec><tp:treatment-sec sec-type="description" id="SECID0EEQAG"><title>Measurements.</title><p>Shell height 11.0–13.0 mm, shell width 10.4–14.0 mm, ellipticity 1.77E+08–1.88E+08, Normalized Avg Curvature 0.087–0.19, sphericity 0.72–0.80, (<italic>N</italic> = 2). Details in Suppl. material <xref ref-type="supplementary-material" rid="S1">1</xref>: table S3.</p></tp:treatment-sec><tp:treatment-sec sec-type="remarks" id="SECID0EQQAG"><title>Remarks.</title><p>Morphological characteristics support the validity of <italic><tp:taxon-name><tp:taxon-name-part taxon-name-part-type="genus" reg="Trochus">T.</tp:taxon-name-part> <tp:taxon-name-part taxon-name-part-type="species" reg="parvus">parvus</tp:taxon-name-part></tp:taxon-name></italic> sp. nov. as a species distinct from the type species <italic><tp:taxon-name><tp:taxon-name-part taxon-name-part-type="genus" reg="Trochus">T.</tp:taxon-name-part> <tp:taxon-name-part taxon-name-part-type="species" reg="maculatus">maculatus</tp:taxon-name-part></tp:taxon-name></italic> (Fig. <xref ref-type="fig" rid="F5">5</xref>; Suppl. material <xref ref-type="supplementary-material" rid="S1">1</xref>: fig. S1D, E). The shells of <italic><tp:taxon-name><tp:taxon-name-part taxon-name-part-type="genus" reg="Trochus">T.</tp:taxon-name-part> <tp:taxon-name-part taxon-name-part-type="species" reg="parvus">parvus</tp:taxon-name-part></tp:taxon-name></italic> sp. nov. are relatively small compared with other <italic><tp:taxon-name><tp:taxon-name-part taxon-name-part-type="genus" reg="Trochus">Trochus</tp:taxon-name-part></tp:taxon-name></italic> species. Like <italic><tp:taxon-name><tp:taxon-name-part taxon-name-part-type="genus" reg="Trochus">T.</tp:taxon-name-part> <tp:taxon-name-part taxon-name-part-type="species" reg="nanhai">nanhai</tp:taxon-name-part></tp:taxon-name></italic> sp. nov., <italic><tp:taxon-name><tp:taxon-name-part taxon-name-part-type="genus" reg="Trochus">T.</tp:taxon-name-part> <tp:taxon-name-part taxon-name-part-type="species" reg="parvus">parvus</tp:taxon-name-part></tp:taxon-name></italic> sp. nov. exhibits a conical shell, falsely umbilicate and radula morphology, which are in accord with the key characteristics of <italic><tp:taxon-name><tp:taxon-name-part taxon-name-part-type="genus" reg="Trochus">Trochus</tp:taxon-name-part></tp:taxon-name></italic>. However, the small size of <italic><tp:taxon-name><tp:taxon-name-part taxon-name-part-type="genus" reg="Trochus">T.</tp:taxon-name-part> <tp:taxon-name-part taxon-name-part-type="species" reg="parvus">parvus</tp:taxon-name-part></tp:taxon-name></italic> sp. nov. may indicate a subadult stage, possibly due to a shorter lifespan, and its shell shows minimal encrustation by crustose coralline algae. In <italic><tp:taxon-name><tp:taxon-name-part taxon-name-part-type="genus" reg="Trochus">T.</tp:taxon-name-part> <tp:taxon-name-part taxon-name-part-type="species" reg="maculatus">maculatus</tp:taxon-name-part></tp:taxon-name></italic>, the shell consists of 7–8 whorls, each whorl bearing 6–8 spiral beaded lirae, and the body whorl distinctly angulated periphery. The base of the shell is radiately marked with discontinuous black lines forming a maculated or finely tessellated pattern, and is concentrically sculptured with about 10 fine, slightly beaded lirae (Suppl. material <xref ref-type="supplementary-material" rid="S1">1</xref>: fig. S1D, E). In contrast, <italic><tp:taxon-name><tp:taxon-name-part taxon-name-part-type="genus" reg="Trochus">T.</tp:taxon-name-part> <tp:taxon-name-part taxon-name-part-type="species" reg="parvus">parvus</tp:taxon-name-part></tp:taxon-name></italic> sp. nov. has fewer whorls (6 vs. 7–8) and the base of the shell is concentrically sculptured (7–8 vs. 10), has a rounded body whorl (rounded vs. carinated), and the base bears a radiating series of reddish-brown dots forming irregular, interrupted lines.</p><p>Molecular data further support the distinctiveness of <italic><tp:taxon-name><tp:taxon-name-part taxon-name-part-type="genus" reg="Trochus">T.</tp:taxon-name-part> <tp:taxon-name-part taxon-name-part-type="species" reg="parvus">parvus</tp:taxon-name-part></tp:taxon-name></italic> sp. nov. from <italic><tp:taxon-name><tp:taxon-name-part taxon-name-part-type="genus" reg="Trochus">T.</tp:taxon-name-part> <tp:taxon-name-part taxon-name-part-type="species" reg="maculatus">maculatus</tp:taxon-name-part></tp:taxon-name></italic>. The two species form well-supported, separate clades (A and B), and the mean K2P genetic distance between them reaches 18%, thereby confirming their separation at the species level (Figs <xref ref-type="fig" rid="F2">2</xref>, <xref ref-type="fig" rid="F3">3</xref>). Despite being genetically close to <italic><tp:taxon-name><tp:taxon-name-part taxon-name-part-type="genus" reg="Trochus">T.</tp:taxon-name-part> <tp:taxon-name-part taxon-name-part-type="species" reg="histrio">histrio</tp:taxon-name-part></tp:taxon-name></italic>, <italic><tp:taxon-name><tp:taxon-name-part taxon-name-part-type="genus" reg="Trochus">T.</tp:taxon-name-part> <tp:taxon-name-part taxon-name-part-type="species" reg="parvus">parvus</tp:taxon-name-part></tp:taxon-name></italic> sp. nov. is clearly separable by its carinated body whorl and other morphological differences (<xref ref-type="bibr" rid="B38">Sawayama et al. 2022</xref>).</p></tp:treatment-sec><tp:treatment-sec><!--Section generated to contain objects referenced in tp:taxon-treatment.--><supplementary-material xmlns:xlink="http://www.w3.org/1999/xlink" id="S1" position="float" orientation="portrait" xlink:type="simple"><object-id content-type="arpha" xlink:type="simple">2BA4B695-7F27-5834-85D3-B6C7B8346510</object-id><label>Supplementary material 1</label><caption><p>Supplementary tables and figure</p></caption><statement content-type="dataType"><label>Data type</label><p>docx</p></statement><media xlink:href="zookeys-1264-265_article-167854__-s001.docx" mimetype="application" mime-subtype="vnd.openxmlformats-officedocument.wordprocessingml.document" position="float" orientation="portrait" xlink:type="simple" id="oo_1496426.docx"><uri content-type="original_file" xlink:type="simple">https://binary.pensoft.net/file/1496426</uri></media><permissions><license xlink:type="simple"><license-p>This dataset is made available under the Open Database License (http://opendatacommons.org/licenses/odbl/1.0/). The Open Database License (ODbL) is a license agreement intended to allow users to freely share, modify, and use this Dataset while maintaining this same freedom for others, provided that the original source and author(s) are credited.</license-p></license></permissions><attrib specific-use="authors">Peng-Jin Zhu, Cheng-Rui Yan, Hong-Qiang Yang, Li-Sha Hu, Yun-Wei Dong</attrib></supplementary-material><fig id="F2" position="float" orientation="portrait"><object-id xmlns:xlink="http://www.w3.org/1999/xlink" content-type="doi" xlink:type="simple">10.3897/zookeys.1264.167854.figure2</object-id><object-id xmlns:xlink="http://www.w3.org/1999/xlink" content-type="arpha" xlink:type="simple">50755A17-7C8D-5755-AA3B-C2CE4794A7CC</object-id><label>Figure 2.</label><caption><p>Maximum likelihood (<abbrev xmlns:xlink="http://www.w3.org/1999/xlink" xlink:title="Maximum likelihood" id="ABBRID0E4GAE" xlink:type="simple">ML</abbrev>) and Bayesian inference (<abbrev xmlns:xlink="http://www.w3.org/1999/xlink" xlink:title="Bayesian inference" id="ABBRID0EBHAE" xlink:type="simple">BI</abbrev>) phylogenetic trees of <italic><tp:taxon-name><tp:taxon-name-part taxon-name-part-type="genus" reg="Trochus">Trochus</tp:taxon-name-part></tp:taxon-name></italic> based on <abbrev xmlns:xlink="http://www.w3.org/1999/xlink" xlink:title="c oxidase subunit I" id="ABBRID0EMHAE" xlink:type="simple">COI</abbrev> sequences. Bootstrap support values above 70% (<abbrev xmlns:xlink="http://www.w3.org/1999/xlink" xlink:title="Maximum likelihood" id="ABBRID0EQHAE" xlink:type="simple">ML</abbrev>) and posterior probabilities above 0.7 (<abbrev xmlns:xlink="http://www.w3.org/1999/xlink" xlink:title="Bayesian inference" id="ABBRID0EUHAE" xlink:type="simple">BI</abbrev>) are shown. The color bar on the right indicates species clusters inferred by four species delimitation methods.</p></caption><graphic xmlns:xlink="http://www.w3.org/1999/xlink" xlink:href="zookeys-1264-265_article-167854__-g002.jpg" position="float" orientation="portrait" xlink:type="simple" id="oo_1496421.jpg"><uri content-type="original_file" xlink:type="simple">https://binary.pensoft.net/fig/1496421</uri></graphic></fig><fig id="F3" position="float" orientation="portrait"><object-id xmlns:xlink="http://www.w3.org/1999/xlink" content-type="doi" xlink:type="simple">10.3897/zookeys.1264.167854.figure3</object-id><object-id xmlns:xlink="http://www.w3.org/1999/xlink" content-type="arpha" xlink:type="simple">55CDE6CB-43CD-531A-BE48-2BB8C1CE20DA</object-id><label>Figure 3.</label><caption><p>Mean Kimura 2-parameter (K2P) pairwise genetic distances (%) among groups identified by the <abbrev xmlns:xlink="http://www.w3.org/1999/xlink" xlink:title="Bayesian implementation of the Poisson Tree Processes" id="ABBRID0EXYAE" xlink:type="simple">bPTP</abbrev> species delimitation method. Note: a: <ext-link xmlns:xlink="http://www.w3.org/1999/xlink" xlink:href="EU530135" ext-link-type="gen" xlink:type="simple">EU530135</ext-link>; b: <ext-link xmlns:xlink="http://www.w3.org/1999/xlink" xlink:href="MN388974" ext-link-type="gen" xlink:type="simple">MN388974</ext-link>–76; c: <ext-link xmlns:xlink="http://www.w3.org/1999/xlink" xlink:href="MN388970" ext-link-type="gen" xlink:type="simple">MN388970</ext-link>–73; d: <ext-link xmlns:xlink="http://www.w3.org/1999/xlink" xlink:href="OQ206908" ext-link-type="gen" xlink:type="simple">OQ206908</ext-link>–10.</p></caption><graphic xmlns:xlink="http://www.w3.org/1999/xlink" xlink:href="zookeys-1264-265_article-167854__-g003.jpg" position="float" orientation="portrait" xlink:type="simple" id="oo_1496422.jpg"><uri content-type="original_file" xlink:type="simple">https://binary.pensoft.net/fig/1496422</uri></graphic></fig></tp:treatment-sec><ref-list><ref id="B38"><mixed-citation xmlns:xlink="http://www.w3.org/1999/xlink" xlink:type="simple"><person-group><name name-style="western"><surname>Sawayama</surname><given-names>S</given-names></name><name name-style="western"><surname>Yanagimoto</surname><given-names>T</given-names></name><name name-style="western"><surname>Chow</surname><given-names>S</given-names></name><name name-style="western"><surname>Onitsuka</surname><given-names>T</given-names></name><name name-style="western"><surname>Shirafuji</surname><given-names>N</given-names></name><name name-style="western"><surname>Hayakawa</surname><given-names>J</given-names></name><name name-style="western"><surname>Kurogi</surname><given-names>H</given-names></name></person-group> (<year>2022</year>) Molecular phylogenetics reveals the common species of <italic><tp:taxon-name><tp:taxon-name-part taxon-name-part-type="genus">Trochus</tp:taxon-name-part></tp:taxon-name></italic> (<tp:taxon-name><tp:taxon-name-part taxon-name-part-type="order">Vetigastropoda</tp:taxon-name-part></tp:taxon-name>: <tp:taxon-name><tp:taxon-name-part taxon-name-part-type="family">Trochidae</tp:taxon-name-part></tp:taxon-name>) found on Japanese temperate subtidal reefs. The Journal of Molluscan Studies 88(2): eyac006. <ext-link xlink:href="10.1093/mollus/eyac006" ext-link-type="doi" xlink:type="simple">https://doi.org/10.1093/mollus/eyac006</ext-link></mixed-citation></ref></ref-list></tp:taxon-treatment>
